# Supplementary material for: The Effects of Calculated Remnant-Like Particle Cholesterol on Incident Cardiovascular Disease: Insights from a General Chinese Population
Source: J Clin Med. 2021 Jul 30;10(15):3388. doi: 10.3390/jcm10153388 (PMC8348383; doi:10.3390/jcm10153388)
Supplement: Supplementary file 1 [file jcm-10-03388-s001.zip]

Archive with 1 entries (1 files):
- jcm-1294973-supplementary.pdf
